# Supplementary material for: Parental Death and Premature Mortality in Individuals with Out-of-Home Care Experience in Sweden: A Nationwide Cohort Study
Source: Int J Environ Res Public Health. 2025 Apr 7;22(4):580. doi: 10.3390/ijerph22040580 (PMC12027392; doi:10.3390/ijerph22040580)
Supplement: Supplementary file 1 [file ijerph-22-00580-s001.zip]

Archive with 1 entries (1 files):
- ijerph-3486541-supplementary.pdf
